# Supplementary material for: Unveiling Cryptic Species Diversity and Genetic Variation of Lasiodiplodia (Botryosphaeriaceae, Botryosphaeriales) Infecting Fruit Crops in Taiwan
Source: J Fungi (Basel). 2023 Sep 20;9(9):950. doi: 10.3390/jof9090950 (PMC10532828; doi:10.3390/jof9090950)
Supplement: Supplementary file 1 [file jof-09-00950-s001.zip]

Archive with 1 entries (1 files):
- jof-2600531-supplementary.pdf
